# Supplementary material for: Changes in Alprazolam Metabolism by CYP3A43 Mutants
Source: Biomedicines. 2022 Nov 23;10(12):3022. doi: 10.3390/biomedicines10123022 (PMC9775082; doi:10.3390/biomedicines10123022)
Supplement: Supplementary file 1 [file biomedicines-10-03022-s001.zip]

Archive with 1 entries (1 files):
- biomedicines-1971697-supplementary.pdf
